# Supplementary material for: Identification of Peanut AhMYB44 Transcription Factors and Their Multiple Roles in Drought Stress Responses
Source: Plants (Basel). 2022 Dec 14;11(24):3522. doi: 10.3390/plants11243522 (PMC9788490; doi:10.3390/plants11243522)
Supplement: Supplementary file 1 [file plants-11-03522-s001.zip]

Archive with 3 entries (3 files):
- Figures.pdf
- Table S1.xlsx
- Table S2.pdf
