# Supplementary material for: Identification of Peanut AhMYB44 Transcription Factors and Their Multiple Roles in Drought Stress Responses
Source: Plants (Basel). 2022 Dec 14;11(24):3522. doi: 10.3390/plants11243522 (PMC9788490; doi:10.3390/plants11243522)
Supplement: Supplementary file 1 [file plants-11-03522-s001.zip › Table S1.xlsx]

## Sheet: Sheet1
Table S1 The full-length protein sequences for MYB involved in phylogenetic analysis
Gene name	Gene ID	Protein Sequence
AhMYB1	AHB59589	MEALNNRSSSCTASSSDSSSSESTQRNPNRPERIKGPWSAEEDRILTRLVERYGARNWTLISRYIKGRSGKSCRLRWCNQLSPTVEHRPFSSHEDDTIIAAHAQYGNRWATIARLLPGRTDNAVKNHWNSTLKRRARDQRRGGSATGVHATCASLAAAPTNERASCSSGALPPCTLPLEDDPLTALTLAPPGIDRGSGAVEAEQQRASPETSVGSGFWDVMRDVIAREVREYVSSNFSDHSNFH
AhMYB2	AHB59590	MAKTPCCERMGLKKGPWTAEEDQILISFIHRYGHGNWRALPKQAGLLRCGKSCRLRWINYLRPDIKRGKFSKEEEEAILKLHAILGNRWSAIAARLPGRTDNEIKNFWHTHLKKRIEKSEVHNNGISGSKYSSQIITMPRVVAAIAPSSGSAASSFNDGLSSTSRNRSSSSPNIIAGPGFCSAITSSSGETMGNHNDGSIQLSEEMEFWYNIFIKSGQLS
AhMYB3	AHB59591	MDRVKGPWSPEEDETLRRLVGAHGPRNWTIISKSIPGRSGKSCRLRWCNQLSPEVEHRAFTPEEDDIIVRAHAEFGNKWATIARLLNGRTDNAVKNHWNSTLKRKCRSSASDAVTVAVYPDAQPLKRSASVGPCHVTTPSSPSGSELSDPGLPSLSAPGSDPRTLLSLSLPGSSGSGAGSDSIKDGLGSGLSPDPDPAQMFSPEFLAMMQEMVRKEVRNYMSMVEENGVRMQQTEAIRNGVMKRMGIRNGIER
AhMYB4	AHB59592	MAMSRREMDRIKGPWSPEEDEALQRLVERHGPRNWTLISKYIPGRSGKSCRLRWCNQLSPQVEHRGFTPDEDETIIRAHARFGNKWATIARLLSGRTDNAVKNHWNSTLKRKCSSMMIDEPATGPADFDGGYYLRPAKRSASAGATMPLSTGLHMSPTSPGSPSGSDASDCSVRAVSPSHVLRPVQRTVVPPIETASSSEDPPTSLSLSLPGVDVAVEVSNRVTESMSRAFSPAMVMASAAPSTAVTTADPLPLPSPQHQVVAPFNFSAELMAVMQEMIRKEVRSYMEQRNGMCFQAAGGFRNVSVNRVGISKVNS
AhMYB5	AHB59593	MEPPEETATTTVDHEGASTGADAAADTGSGDEGPTEIAEAGGSGGGGSNRDRVKGPWSPEEDTILSRLVSKFGARNWSLIARGIAGRSGKSCRLRWCNQLDPAVKRKPFTDEEDRIIVAAHAIHGNKWAAIARLLPGRTDNAIKNHWNSTLRRRGVEHDKIKVESSNMVEDVSLDKAKASSEETLSCDVNSLRSSEGRDVSSAEAMDDKYEEKSRMEGQLYHEVKDPPTLFRPKARISAFSVYHTADGFQPSTSTQRQIQGPILQSSKPDREICKMLEGIYSDQSVPHQCGHGCCGAPNGKKFKSSLLGPEFIEFSEPQSFPSFELAAIATDISNLAWLKSGLENSSVKMMGETTSRVVSNGSQVHIGH
AhMYB6	AHB59594	MVRAPCCEKMGLKKGPWTAEEDQIPISYIQKHGHGNWRALPKQAGLLRCGKSCRLRWINYLRPDIKRGNFTIEEEETITKLHEMLGNRWSAIAAKLPGRTDNEIKNVWHTHLKKRLIKPNQMNSSSSDTKRVSNKSKIKRSDSNSSTITVQSSEPASLNSNFPEMDTTSASCTTTTTTTSSEFSSATNTGERKNMNMMNIKNEELEDSLENIIDESLWTEAGIDDETTNMTISNNELPSLQYYDPVFNNSEENLSFQPSTNFEDDGMDFWYDIFIRTGESIELPEF
AhMYB7	AHB59595	MGRSPCCEKAHTNKGAWTKEEDDRLISYIRAHGEGCWRSLPKAAGLLRCGKSCRLRWINYLRPDLKRGNFTEEEDELIIKLHSLLGNKWSLIAGRLPGRTDNEIKNYWNTHIRRKLLSRGIDPATHRPLNDSSASHHHHNNQEQQQQQQQPSSLVAAATTTTISFASSVSASASAVKQEQDTITTTTATTTTTTSATCNANMFGIMEKKNKKDYSKGSSMERCPDLNLELTISPPRHLDEPDHQKYSGIERAPCFVCSLGLQNSKDCRCGFDTNANANGGTNSNGTTTTTTTATGAGYDFLGLKTGSVWDYRSLEMK
AhMYB8	AHB59596	MGRSPCCSKDEDLKRGAWTAEEDKILIDYIRVHGHGRWRNLPQKAGLKRCGKSCRLRWLNYLGPDIKRGNISSDEEELIIRLHNLLGNRWSLIAGRLPGRTDNEIKNYWNTNLSKRMKDNKDHNKETTTSSWNPKHPQTEPTPPFKIDFPVIRTKATKCSKQLLINNNARQSTPVPLLLDASAAAAADDSEAKQQ
AhMYB9	AHB59597	MGRSPCCSHEHVRKGAWSLEEDEKLKAYIYTYGPGSWRTLPDKAGLERCGKSCRLRWFNYLRPGIKRGRLSRDEEQTILRLHALLGNRWSAIAKHLPNRTDNEIKNYWNSSLNKNNHLLHTPPHHQQQQLHVPCLLNKMANSFSGNQAAKALFSKLMNGDEKGEAIQASSVPADHHSWHCAESCNSTLSFLDDTIAEAPEFIQMLRYEDERISLYMQDL
AhMYB44-01	XP_025697549	MAMSRREMDRIKGPWSPEEDEALQRLVERHGPRNWTLISKYIPGRSGKSCRLRWCNQLSPQVEHRGFTPDEDETIIRAHARFGNKWATIARLLSGRTDNAVKNHWNSTLKRKCSSMMIDEPATGPADFDGGYYLRPAKRSASAGATMPLSTGLHMSPTSPGSPSGSDASDCSVRAVSPSHVLRPVQRTVVPPIETASSSEDPPTSLSLSLPGVDVAVEVSNRVTESMSRAFSPAMVMASAAPSTAVTTADPLPLPSPQHQVVAPFNFSAELMAVMQEMIRKEVRSYMEQRNGMCFQAAGGFRNVSVNRVGISKVNS
AhMYB44-05	XP_025698656	MNTATSTTAVTRKDMDRIKGPWSPEEDDALQKLVEKHGPRNWSLISKSIPGRSGKSCRLRWCNQLSPQVEHRAFTPEEDDTIIRAHARFGNKWATIARLLSGRTDNAIKNHWNSTLKRKCASMGPIDDPHFAQPLKRSVSAGAAVPVSTGLYMNPPTPGSPSGSDVSESSVPAASTSHVFRPVPRAGGVVPPVETTSSSYDPPTSLSLSLPGVDSNSEVSNRGNEPSPHSAPPLTAIPLLPIMSAAVSATVAAVPAVTATAPGAAPLAAQPLQQIRDPSAVAAVPKQNNGAAPFNFSAELLAVMQDMIRKEVRSYMAGLEQQSNNNGMCFQAADGGFRNASVKRIGISRIDS
AhMYB44-06	XP_025606899	MDRVKGPWSPEEDETLRRLVGAHGPRNWTIISKSIPGRSGKSCRLRWCNQLSPEVEHRAFTPEEDDIIVRAHAEFGNKWATIARLLNGRTDNAVKNHWNSTLKRKCRSTASDAVTVAVYPDAQPLKRSASVGPCHVTTPSSPSGSELSDPGLPSLSTPGSDPRTLLSLSLPGSSGSGAGSDSIKDGLGSGLCPDPDPAQMFSPEFLAMMQEMVRKEVRNYMSMVEENGVRMQQTEAIRNGVMKRMGIRNGLER
AhMYB44-11	XP_025627286	MAMSRREMDRIKGPWSPEEDEALQRLVERHGPRNWTLISKYIPGRSGKSCRLRWCNQLSPQVEHRGFTPDEDETIIRAHARFGNKWATIARLLSGRTDNAVKNHWNSTLKRKCSSMMIDEPATGPADFDGGYYLRPAKRSASAGATMPLSTGLHMSPTSPGSPSGSDASDCSVRAVSPSNVLRPVPRTVVPPIETASSSEDPPTSLSLSLPGVDVAVEVSNRVTESMSRAFSPAMVMASAAPSTAVTAADPLPLPSPQHQVVAPFNFSAELMAVMQEMIRKEVRSYMEQRNGMCFQAAGGFRNVSVNRVGISKVNS
AhMYB44-15	XP_025652495	MNTATSTTAVTRKDMDRIKGPWSPEEDDALQKLVEKHGPRNWSLISKSIPGRSGKSCRLRWCNQLSPQVEHRAFTPEEDDTIIRAHARFGNKWATIARLLSGRTDNAIKNHWNSTLKRKCASMGPIDDPHFAQPLKRSVSAGAAVPVSTGLYMNPPTPGSPSGSDVSESSVPAASTSHVFRPVPRAGGVVPPVETTSSSYDPPTSLSLSLPGVDSNSEVSNRGNEPSPHSAPPLTAIPLLPIMSAAVSATVAAVPAVTATAPGTAPLAAQPLQQIRDPSAVAAVPKQNNGAAPFNFSAELLAVMQDMIRKEVRSYMAGLEQQSNNNGMCFQAADGGFRNASVKRIGISRIDS
AhMYB44-16	XP_025660298	MDRVKGPWSPEEDETLRRLVGAHGPRNWTIISKSIPGRSGKSCRLRWCNQLSPEVEHRAFTPEEDDIIVRAHAEFGNKWATIARLLNGRTDNAVKNHWNSTLKRKCRSSASDAVTVAVYPDAQPLKRSASVGPCHVTTPSSPSGSELSDPGLPSLSAPGSDPRTLLSLSLPGSSGSGAGSDSIKDGLGSGLSPDPDPAQMFSPEFLAMMQEMVRKEVRNYMSMVEENGVRMQQTEAIRNGVMKRMGIRNGIER
AtMYB1	AT3G09230	MEAEIVRRSEVTGLRREVEESSIGRGDCDGDGGDVGEDAAGFVGTSGRGRRDRVKGPWSKEEDDVLSELVKRLGARNWSFIARSIPGRSGKSCRLRWCNQLNPNLIRNSFTEVEDQAIIAAHAIHGNKWAVIAKLLPGRTDNAIKNHWNSALRRRFIDFEKAKNIGTGSLVVDDSGFDRTTTVASSEETLSSGGGCHVTTPIVSPEGKEATTSMEMSEEQCVEKTNGEGISRQDDKDPPTLFRPVPRLSSFNACNHMEGSPSPHIQDQNQLQSSKQDAAMLRLLEGAYSERFVPQTCGGGCCSNNPDGSFQQESLLGPEFVDYLDSPTFPSSELAAIATEIGSLAWLRSGLESSSVRVMEDAVGRLRPQGSRGHRDHYLVSEQGTNITNVLST
AtMYB109	AT3G55730	MEGETHQSEPLPLASGDSDEGISAAIEAELAELAAGDSSGGGGCGGGGGGIRSKVKGPWSTEEDAVLTKLVRKLGPRNWSLIARGIPGRSGKSCRLRWCNQLDPCLKRKPFSDEEDRMIISAHAVHGNKWAVIAKLLTGRTDNAIKNHWNSTLRRKYADLWNNGQWMANSVTTASVKNENVDETTNPPSSKQQLPQGDINSSPPKPPQVSDVVMEEAANEPQEPQEQQEQAPPVVSNVPTENNVFRPVARVGAFSIYNPTSQKNGYRDYNIVPCEGPLIQAAKPDSLAGKFLQSLCDEPQIPSKCGHGCSTLPAETKFSRNSVLGPEFVDYEEPSAVFNQELISIATDLNNIAWIKSGLDNAVVREAEQSLKMDNYNYNDPRIKFTGMMPRQDFFCARS
AtMYB12	NP_182268	MGRAPCCEKVGIKRGRWTAEEDQILSNYIQSNGEGSWRSLPKNAGLKRCGKSCRLRWINYLRSDLKRGNITPEEEELVVKLHSTLGNRWSLIAGHLPGRTDNEIKNYWNSHLSRKLHNFIRKPSISQDVSAVIMTNASSAPPPPQAKRRLGRTSRSAMKPKIHRTKTRKTKKTSAPPEPNADVAGADKEALMVESSGAEAELGRPCDYYGDDCNKNLMSINGDNGVLTFDDDIIDLLLDESDPGHLYTNTTCGGDGELHNIRDSEGARGFSDTWNQGNLDCLLQSCPSVESFLNYDHQVNDASTDEFIDWDCVWQEGSDNNLWHEKENPDSMVSWLLDGDDEATIGNSNCENFGEPLDHDDESALVAWLLS
AtMYB44	AT5G67300	MADRIKGPWSPEEDEQLRRLVVKYGPRNWTVISKSIPGRSGKSCRLRWCNQLSPQVEHRPFSAEEDETIARAHAQFGNKWATIARLLNGRTDNAVKNHWNSTLKRKCGGYDHRGYDGSEDHRPVKRSVSAGSPPVVTGLYMSPGSPTGSDVSDSSTIPILPSVELFKPVPRPGAVVLPLPIETSSSSDDPPTSLSLSLPGADVSEESNRSHESTNINNTTSSRHNHNNTVSFMPFSGGFRGAIEEMGKSFPGNGGEFMAVVQEMIKAEVRSYMTEMQRNNGGGFVGGFIDNGMIPMSQIGVGRIE
AtMYB60	AEE28351	MGRPPCCDKIGIKKGPWTPEEDIILVSYIQEHGPGNWRSVPTNTGLLRCSKSCRLRWTNYLRPGIKRGNFTPHEEGMIIHLQALLGNKWASIASYLPQRTDNDIKNYWNTHLKKKLNKSDSDERSRSENIALQTSSTRNTINHRSTYASSTENISRLLEGWMRASPKSSTSTTFLEHKMQNRTNNFIDHHSDQFPYEQLQGSWEEGHSKGINGDDDQGIKNSENNNGDDVHHEDGDHEDDDDHNATPPLTFIEKWLLEETSTTGGQMEEMSHLMELSNML
AtMYB70	AT2G23290	MSGSTRKEMDRIKGPWSPEEDDLLQSLVQKHGPRNWSLISKSIPGRSGKSCRLRWCNQLSPEVEHRGFTAEEDDTIILAHARFGNKWATIARLLNGRTDNAIKNHWNSTLKRKCSGGGGGGEEGQSCDFGGNGGYDGNLTDEKPLKRRASGGGGVVVVTALSPTGSDVSEQSQSSGSVLPVSSSCHVFKPTARAGGVVIESSSPEEEEKDPMTCLRLSLPWVNESTTPPELFPVKREEEEEKEREISGLGGDFMTVVQEMIKTEVRSYMADLQLGNGGGAGGGASSCMVQGTNGRNVGFREFIGLGRIE
AtMYB73	AT4G37260	MSNPTRKNMERIKGPWSPEEDDLLQRLVQKHGPRNWSLISKSIPGRSGKSCRLRWCNQLSPEVEHRAFSQEEDETIIRAHARFGNKWATISRLLNGRTDNAIKNHWNSTLKRKCSVEGQSCDFGGNGGYDGNLGEEQPLKRTASGGGGVSTGLYMSPGSPSGSDVSEQSSGGAHVFKPTVRSEVTASSSGEDPPTYLSLSLPWTDETVRVNEPVQLNQNTVMDGGYTAELFPVRKEEQVEVEEEEAKGISGGFGGEFMTVVQEMIRTEVRSYMADLQRGNVGGSSSGGGGGGSCMPQSVNSRRVGFREFIVNQIGIGKME
AtMYB75	NP_176057	MEGSSKGLRKGAWTTEEDSLLRQCINKYGEGKWHQVPVRAGLNRCRKSCRLRWLNYLKPSIKRGKLSSDEVDLLLRLHRLLGNRWSLIAGRLPGRTANDVKNYWNTHLSKKHEPCCKIKMKKRDITPIPTTPALKNNVYKPRPRSFTVNNDCNHLNAPPKVDVNPPCLGLNINNVCDNSIIYNKDKKKDQLVNNLIDGDNMWLEKFLEESQEVDILVPEATTTEKGDTLAFDVDQLWSLFDGETVKFD
AtMYB77	AT3G50060	MADRVKGPWSQEEDEQLRRMVEKYGPRNWSAISKSIPGRSGKSCRLRWCNQLSPEVEHRPFSPEEDETIVTARAQFGNKWATIARLLNGRTDNAVKNHWNSTLKRKCSGGVAVTTVTETEEDQDRPKKRRSVSFDSAFAPVDTGLYMSPESPNGIDVSDSSTIPSPSSPVAQLFKPMPISGGFTVVPQPLPVEMSSSSEDPPTSLSLSLPGAENTSSSHNNNNNALMFPRFESQMKINVEERGEGRRGEFMTVVQEMIKAEVRSYMAEMQKTSGGFVVGGLYESGGNGGFRDCGVITPKVE
AtMYB94	NP_190344	MGRPPCCDKIGVKKGPWTPEEDIILVSYIQEHGPGNWRSVPTHTGLRRCSKSCRLRWTNYLRPGIKRGNFTEHEEKMILHLQALLGNRWAAIASYLPERTDNDIKNYWNTHLKKKLKKMNDSCDSTINNGLDNKDFSISNKNTTSHQSSNSSKGQWERRLQTDINMAKQALCDALSIDKPQNPTNFSIPDLGYGPSSSSSSTTTTTTTTRNTNPYPSGVYASSAENIARLLQNFMKDTPKTSVPLPVAATEMAITTAASSPSTTEGDGEGIDHSLFSFNSIDEAEEKPKLIDHDINGLITQGSLSLFEKWLFDEQSHDMIINNMSLEGQEVLF
AtMYB96	NP_201053	MGRPPCCEKIGVKKGPWTPEEDIILVSYIQEHGPGNWRSVPTHTGLRRCSKSCRLRWTNYLRPGIKRGNFTEHEEKTIVHLQALLGNRWAAIASYLPERTDNDIKNYWNTHLKKKLKKINESGEEDNDGVSSSNTSSQKNHQSTNKGQWERRLQTDINMAKQALCEALSLDKPSSTLSSSSSLPTPVITQQNIRNFSSALLDRCYDPSSSSSSTTTTTTSNTTNPYPSGVYASSAENIARLLQDFMKDTPKALTLSSSSPVSETGPLTAAVSEEGGEGFEQSFFSFNSMDETQNLTQETSFFHDQVIKPEITMDQDHGLISQGSLSLFEKWLFDEQSHEMVGMALAGQEGMF
FaMYB44.1	gene24027	MAMNRKEMDRMDRIKGPWSPEEDDALQSLVQKHGPRNWSLISKAIPGRSGKSCRLRWCNQLSPQVEHRAFTPEEDDTIIRAHARFGNKWATIARLLSGRTDNAIKNHWNSTLKRKCSSMSDDGNGNGVGYDGNFHEQPPLKRSVSAGSGVPVSTELFMNPGSPSGSDLSDSSVQVMSPSHVYRPVARSGGVLPPVETTSSSNNNNINLNSDPPTSLSLSLPGVDSCEVSNHRVAAVVESTQNQAAAQPAAYDPMRSFPAELLELVQGMIKKEVRSYMEGLEQSGFGVMRQQSDGFRNVAVKRIGISRIE
FaMYB44.2	gene00185	MASSSTKKAAADRIKGPWSPEEDEALQRLVQSYGPRNWSLISKSIPGRSGKSCRLRWCNQLSPEVEHRPFTPEEDDTIIRAHARFGNKWATISRLLNGRTDNAIKNHWNSTLKRKFSSMSDDMSPEHQPLKRSASVGAGTTVSGLYLNPGSPSGSDLSDSSLPGVIPHSQAAFRPVAMTVAPPVEPVALAVAVDPPTSLSLSLPGSNEGRTHQRSASGSGSSWIVSPKPKVVHQPQVIQVQPQEAEAAAAAAAAAAAAARVGKQNSSEVGIDKQFFTAEFLDVMQEMIRTEVRNYMSGIEHKGMMMHTEAAIKNAVVKRIGISKVE
FaMYB44.3	gene26289	MDCESVQQRELDRVKGPWSPEEDDLLRKLVQRHGARNWTLISKSIPGRSGKSCRLRWCNQLSPEVEHRAFTAEEDEIIAAAHSKYGNKWATIARLLNGRTDNAIKNHWNSTLKRKYSSMAEDGGGGGVEENQYHILRPEKKSATASVSGRGYSPTSPSGSDVSDSGVAPAVTSAQVFWPMARAVMRTESPPPRNEPEPSTLLTLSLPGGSEVATRREEKTTSLCLTTSLDENQNRTMSFGPEFMSLMQEMVRKEVRNYMDDKHLGIPKLS
IbMYB44	Reference [23]	MASISPNGRRKDMDRVKGPWSPEEDELLQQLVQKHGPRNWSLISKSIPGRSGKSCRLRWCNQLSPQVEHRAFTAEEDDTIIRAHARFGNKWATIARLLAGRTDNAIKNHWNSTLKRKCSSMSADEGNDLADRLQQQPLKRSVSAGAAVTLSGLHFNPGSPSGSDVSESSLPVMSPSHVFKPIARTGGVLPPPVETPPPPPPPPPANDPPTSLSLSLPGVDSSSDVSPRLTESTQPISPIQLFSSAIHTPPPPPPLPVPFQQPLEKFDLGGGAPPPMACPIPPKEAVPAPAQQDRVFLPFSQELLAVMQDMIKTEVRNYMMGVEPQQPQPSQQQRYHQHHHQQHQQQQQFQFQQQQQLQNGIGRGMCLQRATSNDGLRYAAAATVNRVGVNRL
SmMYB44	Reference [21]	MAAIAQRKDSDRIKGPWSPEEDELLQSLVEKHGPRNWTLISKSVPGRSGKSCRLRWCNQLSPQVEHRAFTPEEDDTIIRAHAKFGNKWATIARLLSGRTDNAIKNHWNSTLKRKCPAMSEDLSFETPQQPLKRSSSVGPCTNFSSAISMNPGSPSGSDLSDSSLSGFPQPIVYRPVARTGGIFPLPPPPPPVKQIETAPSVPDPPTSLCLSLPGSGSGSIEKPIQSPHSPPLLPTPPPLLAVDKPIPPPAAVTSTPAAFMTHLPQPQQSYDFCAAPKAGEKQFFTPEFLSVLQDMIRKEVKSYMSGFEQNGLCMQTDAIRNAVIKRIGISKIE
StMYB44	XP_006367421	MAAITQRKDSDRIKGPWSPEEDELLQTLVEKHGPRNWTLISKSVPGRSGKSCRLRWCNQLSPQVEHRAFTPEEDDTIIRAHAKYGNKWATIARLLSGRTDNAIKNHWNSTLKRKCPSMSEDLSFETPQPPLKRSSSVGPCTNFSSVMNPGSPSGSDLSDSSLSGFPQPLVYRPVPRTGGIFPLPPPPPPVKQIEIPSSVPDPPTSLCLSLPGSGSIEKPTQSPNSPPLPPPPLPVVDKPIPPSAAVMGHLPRSNQSYDFCAAPKSGEKQFFTPEFLSVLQGMIRKEVKSYMSGFEQNGICMQTDAIRNAVIKRIGISKIE
